# Supplementary material for: The Use of Griffiths III in the Appraisal of the Developmental Profile in Autism: A Systematic Search and Review
Source: Brain Sci. 2025 May 15;15(5):506. doi: 10.3390/brainsci15050506 (PMC12110223; doi:10.3390/brainsci15050506)
Supplement: Supplementary file 1 [file brainsci-15-00506-s001.zip]

Archive with 1 entries (1 files):
- brainsci-3606682-supplementary.pdf
